# Supplementary material for: ﻿Two new species of Miersia and their phylogenetic placements alongside the recently described M.putaendensis (Gilliesieae, Allioideae, Amaryllidaceae)
Source: PhytoKeys. 2022 Oct 20;211:107–24. doi: 10.3897/phytokeys.211.87842 (PMC9836716; doi:10.3897/phytokeys.211.87842)
Supplement: XML Treatment for Miersia stellata [file phytokeys.211.87842-treatment1.xml]

<!DOCTYPE tp:taxon-treatment
  PUBLIC "-//TaxonX//DTD Taxonomic Treatment Publishing DTD v0 20100105//EN" "tax-treatment-NSO.dtd">
<tp:taxon-treatment xmlns:tp="http://www.plazi.org/taxpub"><tp:treatment-meta><kwd-group><label>Taxon classification</label><kwd>
                <named-content content-type="kingdom">Plantae</named-content>
              </kwd><kwd>
                <named-content content-type="order">Asparagales</named-content>
              </kwd><kwd>
                <named-content content-type="family">Amaryllidaceae</named-content>
              </kwd></kwd-group><mixed-citation publication-type="journal"><person-group><name><surname>García</surname><given-names>Nicolás</given-names></name><name><surname>Cuevas</surname><given-names>Claudia</given-names></name><name><surname>Sepúlveda</surname><given-names>Joaquín E.</given-names></name><name><surname>Cádiz-Véliz</surname><given-names>Arón</given-names></name><name><surname>Román</surname><given-names>María José</given-names></name></person-group><article-title>﻿Two new species of <italic><tp:taxon-name><tp:taxon-name-part taxon-name-part-type="genus" reg="Miersia">Miersia</tp:taxon-name-part></tp:taxon-name></italic> and their phylogenetic placements alongside the recently described <italic><tp:taxon-name><tp:taxon-name-part taxon-name-part-type="genus" reg="Miersia">M.</tp:taxon-name-part><tp:taxon-name-part taxon-name-part-type="species" reg="putaendensis">putaendensis</tp:taxon-name-part></tp:taxon-name></italic> (<tp:taxon-name><tp:taxon-name-part taxon-name-part-type="tribe">Gilliesieae</tp:taxon-name-part></tp:taxon-name>, <tp:taxon-name><tp:taxon-name-part taxon-name-part-type="subfamily">Allioideae</tp:taxon-name-part></tp:taxon-name>, <tp:taxon-name><tp:taxon-name-part taxon-name-part-type="family">Amaryllidaceae</tp:taxon-name-part></tp:taxon-name>)</article-title><source>PhytoKeys</source><day>20</day><month>10</month><year>2022</year><volume>211</volume><fpage>107</fpage><lpage>124</lpage><pub-id pub-id-type="doi">10.3897/phytokeys.211.87842</pub-id></mixed-citation></tp:treatment-meta><tp:nomenclature><label>﻿</label><tp:taxon-name>
              <object-id xmlns:xlink="http://www.w3.org/1999/xlink" content-type="arpha" xlink:type="simple">885821A2-BD40-5155-BFAA-7FFE2E0558DF</object-id>
              <tp:taxon-name-part taxon-name-part-type="genus" reg="Miersia">Miersia</tp:taxon-name-part>
              <tp:taxon-name-part taxon-name-part-type="species" reg="stellata">stellata</tp:taxon-name-part>
              <object-id xmlns:xlink="http://www.w3.org/1999/xlink" content-type="ipni" xlink:type="simple">urn:lsid:ipni.org:names:77306995-1</object-id>
            </tp:taxon-name><tp:taxon-authority>C.Cuevas &amp; Nic.García</tp:taxon-authority><tp:taxon-status xmlns:xlink="http://www.w3.org/1999/xlink" xlink:type="simple">sp. nov.</tp:taxon-status><xref ref-type="fig" rid="F3">Figs 3</xref><xref ref-type="fig" rid="F4">, 4</xref></tp:nomenclature><tp:treatment-sec sec-type="diagnosis" id="SECID0EFQAE"><title>Diagnosis.</title><p><italic><tp:taxon-name><tp:taxon-name-part taxon-name-part-type="genus" reg="Miersia">Miersia</tp:taxon-name-part><tp:taxon-name-part taxon-name-part-type="species" reg="stellata">stellata</tp:taxon-name-part></tp:taxon-name></italic> differs from <italic><tp:taxon-name><tp:taxon-name-part taxon-name-part-type="genus" reg="Miersia">Miersia</tp:taxon-name-part><tp:taxon-name-part taxon-name-part-type="species" reg="humilis">humilis</tp:taxon-name-part></tp:taxon-name></italic> (Phil.) M.F.Fay &amp; Christenh. by a capitate stigma (vs. trilobed stigma), six bifid, rarely trifid, flat tepaliferous appendages (vs. tepaliferous appendages absent), and a cylindrical to urceolate staminal tube with a short apical reflexed rim (vs. staminal filaments fused in their basal half and covering the ovary, but not forming an urceolate tube).</p></tp:treatment-sec><tp:treatment-sec sec-type="material" id="SECID0ETRAE"><title>Type.</title><p>Chile. Región Metropolitana de Santiago: Provincia de Chacabuco, Comuna de Lampa, cerro Quilhuica, 600 m a.s.l., 17 June 2021, <italic>N. García &amp; C. Cuevas 6132</italic> (holotype: EIF 14823; isotypes: CONC, JBN, SGO).</p></tp:treatment-sec><tp:treatment-sec sec-type="description" id="SECID0E2RAE"><title>Description.</title><p>Terrestrial saxicolous herbs. <bold><italic>Bulbs</italic></bold> ovoid, usually flattened due to growth in rock crevices, external cataphylls light brown, 11–15 × 5–10 mm. <bold><italic>Leaves</italic></bold> 2–3, linear, hanging, 7–20 × 0.09–0.2 cm. <bold><italic>Scapes</italic></bold> 1–2, cylindrical, hollow, 20–70 × 1–1.3 mm. <bold><italic>Spathe</italic></bold> 2-valvate, herbaceous, lanceolate, 7–12 × 1.5–2 mm, fused on their basal ¼ (~2.5 mm), whitish with veins inconspicuous or purple spotted. <bold><italic>Inflorescences</italic></bold> a pseudo-umbel with 1–2 (–3) slightly zygomorphic, star-shaped flowers; <bold><italic>pedicels</italic></bold> unequal, 1.4–2.7 cm long, apex curved in a right angle (~90°). <bold><italic>Tepals</italic></bold> 6, free, membranous, light green, rarely purplish, lanceolate, caudate, straight, <bold><italic>outer</italic></bold> 12 × 2–2.5 mm, 5 acrodromous veins, <bold><italic>inner</italic></bold> 11–11.5 × 1.5–1.8 mm, 3 acrodromous veins, on both whorls only the central is well marked and runs throughout the complete length, cauda 0.4–0.5 mm wide comprising ~2/3 of the tepal’s length. <bold><italic>Tepaliferous appendages</italic></bold> 6, green, deeply bifid, rarely trifid, flat, upper pair with lanceolate segments, each segment sometimes shortly bifid, fused at base ~0.6 mm, 2.0–2.5 × 0.4–0.5 mm, lateral appendages one pair on each side, with linear to linear-lanceolate segments, attached to the base of inner tepals, segments fused at base ~0.1 mm long, 2.0–2.5 × ca. 0.2 mm. <bold><italic>Stamens</italic></bold> 6, filaments 0.2–0.3 mm long, adnate internally to the staminal tube; <bold><italic>staminal tube</italic></bold> cylindrical to urceolate, whitish with two purple longitudinal stripes and three longitudinal folds on its upper side, single longitudinal fold on the lower side, apex with a short reflexed rim, papillose, 2.0–2.5 × 1.5–2.5 mm; <bold><italic>anthers</italic></bold> yellow (purple when dry), 0.8–1.0 mm long, exerted. <bold><italic>Ovary</italic></bold> superior, spherical to obovoid, 1.0–1.3 mm long, trilocular, 12 ovules per locule, biseriate; <bold><italic>style</italic></bold> nodding, exerted, 1.7–2.0 mm long; <bold><italic>stigma</italic></bold> capitate. <bold><italic>Capsules</italic></bold> obovoid to spherical, 3-valved, 4–8 × 4–6 mm. <bold><italic>Seeds</italic></bold> not seen.</p></tp:treatment-sec><tp:treatment-sec sec-type="distribution" id="SECID0EJUAE"><title>Distribution and habitat.</title><p><italic><tp:taxon-name><tp:taxon-name-part taxon-name-part-type="genus" reg="Miersia">Miersia</tp:taxon-name-part><tp:taxon-name-part taxon-name-part-type="species" reg="stellata">stellata</tp:taxon-name-part></tp:taxon-name></italic> has been recorded in a single rocky outcrop in the Quilhuica hill, Lampa (~33.3° S), which is an isolated hill, between the main coastal mountain range (<italic>cordillera de la Costa</italic>) and the basin of Santiago. This south-facing rocky outcrop is at the bottom of a creek at 600 m a.s.l. The new species grows exclusively in rock crevices along with <italic><tp:taxon-name><tp:taxon-name-part taxon-name-part-type="genus" reg="Tristagma">Tristagma</tp:taxon-name-part><tp:taxon-name-part taxon-name-part-type="species" reg="graminifolium">graminifolium</tp:taxon-name-part></tp:taxon-name></italic> (Phil.) Ravenna. The surrounding vegetation corresponds to a degraded sclerophyllous arborescent scrub composed of <italic><tp:taxon-name><tp:taxon-name-part taxon-name-part-type="genus" reg="Lithraea">Lithraea</tp:taxon-name-part><tp:taxon-name-part taxon-name-part-type="species" reg="caustica">caustica</tp:taxon-name-part></tp:taxon-name></italic> (Molina) Hook. &amp; Arn., <italic><tp:taxon-name><tp:taxon-name-part taxon-name-part-type="genus" reg="Quillaja">Quillaja</tp:taxon-name-part><tp:taxon-name-part taxon-name-part-type="species" reg="saponaria">saponaria</tp:taxon-name-part></tp:taxon-name></italic> Molina and <italic><tp:taxon-name><tp:taxon-name-part taxon-name-part-type="genus" reg="Porlieria">Porlieria</tp:taxon-name-part><tp:taxon-name-part taxon-name-part-type="species" reg="chilensis">chilensis</tp:taxon-name-part></tp:taxon-name></italic> I.M.Johnst.</p></tp:treatment-sec><tp:treatment-sec sec-type="phenology" id="SECID0EIWAE"><title>Phenology.</title><p>This species has been seen in flowers between May and August. Immature fruits have been recorded during August and September; in general, fructification is low in the population.</p></tp:treatment-sec><tp:treatment-sec sec-type="etymology" id="SECID0ENWAE"><title>Etymology.</title><p>The specific epithet <italic><tp:taxon-name><tp:taxon-name-part taxon-name-part-type="genus" reg="Miersia"/><tp:taxon-name-part taxon-name-part-type="species" reg="stellata">stellata</tp:taxon-name-part></tp:taxon-name></italic> refers to star-shaped form of flowers.</p></tp:treatment-sec><tp:treatment-sec sec-type="Vernacular name" id="SECID0E4WAE"><title>Vernacular name.</title><p>Although no popular common name is known for <italic><tp:taxon-name><tp:taxon-name-part taxon-name-part-type="genus" reg="Miersia">Miersia</tp:taxon-name-part><tp:taxon-name-part taxon-name-part-type="species" reg="stellata">stellata</tp:taxon-name-part></tp:taxon-name></italic>, we propose to name it “<italic>estrella de Lampa</italic>” or “Lampa star”.</p></tp:treatment-sec><tp:treatment-sec sec-type="conservation status" id="SECID0EQXAE"><title>Conservation status.</title><p><italic><tp:taxon-name><tp:taxon-name-part taxon-name-part-type="genus" reg="Miersia">Miersia</tp:taxon-name-part><tp:taxon-name-part taxon-name-part-type="species" reg="stellata">stellata</tp:taxon-name-part></tp:taxon-name></italic> can be considered Critically Endangered (<abbrev xmlns:xlink="http://www.w3.org/1999/xlink" xlink:title="Critically Endangered" id="ABBRID0EBYAE" xlink:type="simple">CR</abbrev>) according to criteria B2ab(iii). Its area of occupancy is &lt; 10 km<sup>2</sup>, with an estimate of 120 m<sup>2</sup> (~0.0001 km<sup>2</sup>). Only a single population of &lt; 100 individuals has been recorded despite sampling efforts in surrounding areas in suitable seasons and habitats. In addition, it inhabits an area intensely degraded by human activities and is close to a highway with heavy traffic and to populated locations (Batuco, Lampa).</p><fig id="F3" position="float" orientation="portrait"><object-id xmlns:xlink="http://www.w3.org/1999/xlink" content-type="doi" xlink:type="simple">10.3897/phytokeys.211.87842.figure3</object-id><object-id xmlns:xlink="http://www.w3.org/1999/xlink" content-type="arpha" xlink:type="simple">BEC776DC-77CA-552C-A005-A43360E3AB84</object-id><label>Figure 3.</label><caption><p><italic><tp:taxon-name><tp:taxon-name-part taxon-name-part-type="genus" reg="Miersia">Miersia</tp:taxon-name-part><tp:taxon-name-part taxon-name-part-type="species" reg="stellata">stellata</tp:taxon-name-part></tp:taxon-name></italic> C.Cuevas &amp; Nic.García <bold>A</bold> front view of flowers <bold>B</bold> detail of flower showing tepaliferous appendages and staminal tube <bold>C</bold> lateral view of flower <bold>D</bold> immature fruit <bold>E</bold> habit <bold>F</bold> habitat. Scale bars: 5 mm (<bold>A, C</bold>); 2 mm (<bold>B</bold>). Photos by Nicolás García (<bold>A, C, E, F</bold>), Nicolás Villaseca (<bold>B</bold>), Claudia Cuevas (<bold>D</bold>).</p></caption><graphic xmlns:xlink="http://www.w3.org/1999/xlink" xlink:href="phytokeys-211-107_article-87842__-g003.jpg" position="float" orientation="portrait" xlink:type="simple" id="oo_760111.jpg"><uri content-type="original_file" xlink:type="simple">https://binary.pensoft.net/fig/760111</uri></graphic></fig><fig id="F4" position="float" orientation="portrait"><object-id xmlns:xlink="http://www.w3.org/1999/xlink" content-type="doi" xlink:type="simple">10.3897/phytokeys.211.87842.figure4</object-id><object-id xmlns:xlink="http://www.w3.org/1999/xlink" content-type="arpha" xlink:type="simple">75A05DB7-3818-5CC9-9F1B-7158E9AD6A11</object-id><label>Figure 4.</label><caption><p><italic><tp:taxon-name><tp:taxon-name-part taxon-name-part-type="genus" reg="Miersia">Miersia</tp:taxon-name-part><tp:taxon-name-part taxon-name-part-type="species" reg="stellata">stellata</tp:taxon-name-part></tp:taxon-name></italic> C.Cuevas &amp; Nic.García <bold>A</bold> habit <bold>B</bold> flower (frontal view) <bold>C</bold> plant growing in its natural habitat <bold>D</bold> staminal tube (lateral view) <bold>E</bold> fruit (apical view) <bold>F</bold> fruit (lateral view). Illustration by Arón Cádiz-Véliz.</p></caption><graphic xmlns:xlink="http://www.w3.org/1999/xlink" xlink:href="phytokeys-211-107_article-87842__-g004.jpg" position="float" orientation="portrait" xlink:type="simple" id="oo_760112.jpg"><uri content-type="original_file" xlink:type="simple">https://binary.pensoft.net/fig/760112</uri></graphic></fig></tp:treatment-sec><tp:treatment-sec sec-type="material" id="SECID0EG2AE"><title>Additional specimens examined</title><p><bold>(<italic>paratypes</italic>). Chile. Región Metropolitana de Santiago</bold>: Provincia de Chacabuco, Comuna de Lampa, cerro Quilhuica, 600 m a.s.l., 5 August 2020, <italic>C. Cuevas s.n.</italic> (EIF); 16 September 2020, <italic>N. García, C. Cuevas &amp; M. Villalobos 5843</italic> (EIF).</p></tp:treatment-sec></tp:taxon-treatment>
