# Supplementary material for: ﻿Two new species of Miersia and their phylogenetic placements alongside the recently described M.putaendensis (Gilliesieae, Allioideae, Amaryllidaceae)
Source: PhytoKeys. 2022 Oct 20;211:107–24. doi: 10.3897/phytokeys.211.87842 (PMC9836716; doi:10.3897/phytokeys.211.87842)
Supplement: XML Treatment for Miersia raucoana [file phytokeys.211.87842-treatment2.xml]

<!DOCTYPE tp:taxon-treatment
  PUBLIC "-//TaxonX//DTD Taxonomic Treatment Publishing DTD v0 20100105//EN" "tax-treatment-NSO.dtd">
<tp:taxon-treatment xmlns:tp="http://www.plazi.org/taxpub"><tp:treatment-meta><kwd-group><label>Taxon classification</label><kwd>
                <named-content content-type="kingdom">Plantae</named-content>
              </kwd><kwd>
                <named-content content-type="order">Asparagales</named-content>
              </kwd><kwd>
                <named-content content-type="family">Amaryllidaceae</named-content>
              </kwd></kwd-group><mixed-citation publication-type="journal"><person-group><name><surname>García</surname><given-names>Nicolás</given-names></name><name><surname>Cuevas</surname><given-names>Claudia</given-names></name><name><surname>Sepúlveda</surname><given-names>Joaquín E.</given-names></name><name><surname>Cádiz-Véliz</surname><given-names>Arón</given-names></name><name><surname>Román</surname><given-names>María José</given-names></name></person-group><article-title>﻿Two new species of <italic><tp:taxon-name><tp:taxon-name-part taxon-name-part-type="genus" reg="Miersia">Miersia</tp:taxon-name-part></tp:taxon-name></italic> and their phylogenetic placements alongside the recently described <italic><tp:taxon-name><tp:taxon-name-part taxon-name-part-type="genus" reg="Miersia">M.</tp:taxon-name-part><tp:taxon-name-part taxon-name-part-type="species" reg="putaendensis">putaendensis</tp:taxon-name-part></tp:taxon-name></italic> (<tp:taxon-name><tp:taxon-name-part taxon-name-part-type="tribe">Gilliesieae</tp:taxon-name-part></tp:taxon-name>, <tp:taxon-name><tp:taxon-name-part taxon-name-part-type="subfamily">Allioideae</tp:taxon-name-part></tp:taxon-name>, <tp:taxon-name><tp:taxon-name-part taxon-name-part-type="family">Amaryllidaceae</tp:taxon-name-part></tp:taxon-name>)</article-title><source>PhytoKeys</source><day>20</day><month>10</month><year>2022</year><volume>211</volume><fpage>107</fpage><lpage>124</lpage><pub-id pub-id-type="doi">10.3897/phytokeys.211.87842</pub-id></mixed-citation></tp:treatment-meta><tp:nomenclature><label>﻿</label><tp:taxon-name>
              <object-id xmlns:xlink="http://www.w3.org/1999/xlink" content-type="arpha" xlink:type="simple">E7BAE5D0-F404-50A3-8050-F61FC01FEB2E</object-id>
              <tp:taxon-name-part taxon-name-part-type="genus" reg="Miersia">Miersia</tp:taxon-name-part>
              <tp:taxon-name-part taxon-name-part-type="species" reg="raucoana">raucoana</tp:taxon-name-part>
              <object-id xmlns:xlink="http://www.w3.org/1999/xlink" content-type="ipni" xlink:type="simple">urn:lsid:ipni.org:names:77306996-1</object-id>
            </tp:taxon-name><tp:taxon-authority>J.E.Sepúlveda &amp; Nic.García</tp:taxon-authority><tp:taxon-status xmlns:xlink="http://www.w3.org/1999/xlink" xlink:type="simple">sp. nov.</tp:taxon-status><xref ref-type="fig" rid="F5">Figs 5</xref><xref ref-type="fig" rid="F6">, 6</xref></tp:nomenclature><tp:treatment-sec sec-type="diagnosis" id="SECID0EH4AE"><title>Diagnosis.</title><p><italic><tp:taxon-name><tp:taxon-name-part taxon-name-part-type="genus" reg="Miersia">Miersia</tp:taxon-name-part><tp:taxon-name-part taxon-name-part-type="species" reg="raucoana">raucoana</tp:taxon-name-part></tp:taxon-name></italic> differs from <italic><tp:taxon-name><tp:taxon-name-part taxon-name-part-type="genus" reg="Miersia">Miersia</tp:taxon-name-part><tp:taxon-name-part taxon-name-part-type="species" reg="tenuiseta">tenuiseta</tp:taxon-name-part></tp:taxon-name></italic> Ravenna by the lack of tepaliferous appendages or tiny and awl-shaped, &lt; 0.5 mm long, if present (vs. 6 conspicuous filiform, bifid tepaliferous appendages), a slightly zygomorphic conical staminal tube (vs. strongly zygomorphic urceolate staminal tube), and 3–5 purple longitudinal stripes in each tepal (vs. none or single broad central longitudinal stripe).</p></tp:treatment-sec><tp:treatment-sec sec-type="material" id="SECID0EV5AE"><title>Type.</title><p>Chile. Región del Maule: Provincia de Curicó, Comuna de Rauco, quebrada Guayacán, 535 m a.s.l., 6 July 2021, <italic>N. García, J. Sepúlveda, A. Cádiz-Véliz, C. Soto &amp; M. Tobar 6139</italic> (holotype: EIF 14824; isotypes: CONC, JBN, SGO).</p></tp:treatment-sec><tp:treatment-sec sec-type="description" id="SECID0E45AE"><title>Description.</title><p>Terrestrial saxicolous herbs. <bold><italic>Bulbs</italic></bold> subglobose to ovoid, 10–12 × 7–10 mm, external cataphylls light brown. <bold><italic>Leaves</italic></bold> 3–4, linear, 8–23 × 0.08–0.15 cm. <bold><italic>Scapes</italic></bold> 2–3, cylindrical, hollow, 10–40 × ca. 0.8 mm. <bold><italic>Spathe</italic></bold> 2-valvate, herbaceous, lanceolate, 10–10.5 × 3–3.5 mm, fused on their basal ¼ (~2.5 mm), veins purple. <bold><italic>Inflorescences</italic></bold> a pseudo-umbel with 2–5 slightly zygomorphic flowers; <bold><italic>pedicels</italic></bold> unequal, 1.5–2.0 cm long. <bold><italic>Tepals</italic></bold> 6, free, membranous, creamy white to yellowish (in dry specimens) with 3–5 purple longitudinal stripes each (exceptionally without stripes), lanceolate to obovate, acute, straight to slightly reflexed apically, <bold><italic>outer</italic></bold> 8–9 × 3.5 mm, <bold><italic>inner</italic></bold> 7–8 × 3.0–3.5 mm. <bold><italic>Tepaliferous appendages</italic></bold> absent or inconspicuous, awl-shaped, purple, &lt; 0.5 mm long. <bold><italic>Stamens</italic></bold> 6, filaments 0.5–0.8 mm long, diminishing in length towards the downward side of the flower, adnate internally to the staminal tube; <bold><italic>staminal tube</italic></bold> conical, apex narrowly tubular (ca. 0.8 × 0.5 mm), slightly zygomorphic, purple, papillose, 3–4 × 2.5–3.0 mm; <bold><italic>anthers</italic></bold> 6, yellow (purple when dry), ca. 0.3–0.4 mm long, exerted. <bold><italic>Ovary</italic></bold> superior, spherical to obovoid, 1.0–1.5 mm long, trilocular, 10 ovules per locule, biseriate; <bold><italic>style</italic></bold> straight to ascending, 1.5–2.0 mm long, reaching the anthers or exerted in mature flowers; <bold><italic>stigma</italic></bold> capitate. <bold><italic>Capsules</italic></bold> obovoid to spherical, 3-valved, 8 × 6.5 mm, 13–14. <bold><italic>Seeds</italic></bold> obovoid, 1.6–2.0 × 1.0–1.4 mm, testa reticulate, 13–14 per capsule.</p></tp:treatment-sec><tp:treatment-sec sec-type="distribution" id="SECID0EDBAG"><title>Distribution and habitat.</title><p><italic><tp:taxon-name><tp:taxon-name-part taxon-name-part-type="genus" reg="Miersia">Miersia</tp:taxon-name-part><tp:taxon-name-part taxon-name-part-type="species" reg="raucoana">raucoana</tp:taxon-name-part></tp:taxon-name></italic> was originally recorded in a rocky east- to northeast-facing slope in the coastal mountain range of Rauco (~34.9°S), Maule Region. During the review process of this article, it was also recorded around the La Palmilla dam, located ca. 3 km north of the typical locality. It can be found growing in rock crevices or in the base of rocky outcrops, between 240 and 540 m a.s.l. The surrounding vegetation corresponds to a sclerophyllous arborescent scrub, where the most abundant species are <italic><tp:taxon-name><tp:taxon-name-part taxon-name-part-type="genus" reg="Lithraea">Lithraea</tp:taxon-name-part><tp:taxon-name-part taxon-name-part-type="species" reg="caustica">caustica</tp:taxon-name-part></tp:taxon-name></italic> (Molina) Hook. &amp; Arn, <italic><tp:taxon-name><tp:taxon-name-part taxon-name-part-type="genus" reg="Peumus">Peumus</tp:taxon-name-part><tp:taxon-name-part taxon-name-part-type="species" reg="boldus">boldus</tp:taxon-name-part></tp:taxon-name></italic> Molina, <italic><tp:taxon-name><tp:taxon-name-part taxon-name-part-type="genus" reg="Vachellia">Vachellia</tp:taxon-name-part><tp:taxon-name-part taxon-name-part-type="species" reg="caven">caven</tp:taxon-name-part></tp:taxon-name></italic> (Molina) Seigler &amp; Ebinger, <italic><tp:taxon-name><tp:taxon-name-part taxon-name-part-type="genus" reg="Retanilla">Retanilla</tp:taxon-name-part><tp:taxon-name-part taxon-name-part-type="species" reg="trinervia">trinervia</tp:taxon-name-part></tp:taxon-name></italic> Hook. &amp; Arn., <italic><tp:taxon-name><tp:taxon-name-part taxon-name-part-type="genus" reg="Chusquea">Chusquea</tp:taxon-name-part><tp:taxon-name-part taxon-name-part-type="species" reg="cumingii">cumingii</tp:taxon-name-part></tp:taxon-name></italic> Nees, and <italic><tp:taxon-name><tp:taxon-name-part taxon-name-part-type="genus" reg="Leucostele">Leucostele</tp:taxon-name-part><tp:taxon-name-part taxon-name-part-type="species" reg="chiloensis">chiloensis</tp:taxon-name-part></tp:taxon-name></italic> (Colla) Schlumpb.</p></tp:treatment-sec><tp:treatment-sec sec-type="phenology" id="SECID0EWDAG"><title>Phenology.</title><p><italic><tp:taxon-name><tp:taxon-name-part taxon-name-part-type="genus" reg="Miersia">Miersia</tp:taxon-name-part><tp:taxon-name-part taxon-name-part-type="species" reg="raucoana">raucoana</tp:taxon-name-part></tp:taxon-name></italic> has been recorded in flowers from May to early August. Fruits have been recorded in late July and throughout August.</p></tp:treatment-sec><tp:treatment-sec sec-type="etymology" id="SECID0EHEAG"><title>Etymology.</title><p>The specific epithet refers to Rauco, a municipality located to the west of the city of Curicó in the Maule region of Chile.</p></tp:treatment-sec><tp:treatment-sec sec-type="Vernacular name" id="SECID0EMEAG"><title>Vernacular name.</title><p>We propose to name this species as “<italic>miersia de Rauco</italic>”.</p></tp:treatment-sec><tp:treatment-sec sec-type="conservation status" id="SECID0EUEAG"><title>Conservation status.</title><p><italic><tp:taxon-name><tp:taxon-name-part taxon-name-part-type="genus" reg="Miersia">Miersia</tp:taxon-name-part><tp:taxon-name-part taxon-name-part-type="species" reg="raucoana">raucoana</tp:taxon-name-part></tp:taxon-name></italic> can be considered Critically Endangered (<abbrev xmlns:xlink="http://www.w3.org/1999/xlink" xlink:title="Critically Endangered" id="ABBRID0EFFAG" xlink:type="simple">CR</abbrev>) under criteria B2ab(iii), because its area of occupancy is &lt; 10 km<sup>2</sup>, with an estimated 1.8 km<sup>2</sup>. Only a single population scattered throughout the latter area, with &lt; 1,000 mature individuals, has been recorded despite sampling efforts in surrounding areas in suitable seasons and habitats. In addition, the area is at risk of forest fires and is subject to land use change for agricultural crops, motorized sporting activities, and goat and cattle ranching.</p><fig id="F5" position="float" orientation="portrait"><object-id xmlns:xlink="http://www.w3.org/1999/xlink" content-type="doi" xlink:type="simple">10.3897/phytokeys.211.87842.figure5</object-id><object-id xmlns:xlink="http://www.w3.org/1999/xlink" content-type="arpha" xlink:type="simple">BB8FB17B-2F6A-593E-B13D-587D2BE591BA</object-id><label>Figure 5.</label><caption><p><italic><tp:taxon-name><tp:taxon-name-part taxon-name-part-type="genus" reg="Miersia">Miersia</tp:taxon-name-part><tp:taxon-name-part taxon-name-part-type="species" reg="raucoana">raucoana</tp:taxon-name-part></tp:taxon-name></italic> J.E.Sepúlveda &amp; Nic.García <bold>A</bold> front view of flower <bold>B</bold> detail of flower lacking appendages <bold>C</bold> lateral view of flowers showing tiny tepaliferous appendages <bold>D</bold> inmature fruit <bold>E</bold> habit <bold>F</bold> habitat. Scale bars: 5 mm. Photos by José Luis Inostroza (<bold>A, D</bold>), Matías Tobar (<bold>B</bold>), Joaquín Sepúlveda (<bold>C, E, F</bold>).</p></caption><graphic xmlns:xlink="http://www.w3.org/1999/xlink" xlink:href="phytokeys-211-107_article-87842__-g005.jpg" position="float" orientation="portrait" xlink:type="simple" id="oo_760113.jpg"><uri content-type="original_file" xlink:type="simple">https://binary.pensoft.net/fig/760113</uri></graphic></fig><fig id="F6" position="float" orientation="portrait"><object-id xmlns:xlink="http://www.w3.org/1999/xlink" content-type="doi" xlink:type="simple">10.3897/phytokeys.211.87842.figure6</object-id><object-id xmlns:xlink="http://www.w3.org/1999/xlink" content-type="arpha" xlink:type="simple">49026A36-64EB-5E1E-8566-7CCF2D5B50A4</object-id><label>Figure 6.</label><caption><p><italic><tp:taxon-name><tp:taxon-name-part taxon-name-part-type="genus" reg="Miersia">Miersia</tp:taxon-name-part><tp:taxon-name-part taxon-name-part-type="species" reg="raucoana">raucoana</tp:taxon-name-part></tp:taxon-name></italic> J.E.Sepúlveda &amp; Nic.García <bold>A</bold> habit <bold>B</bold> flower (frontal view) <bold>C</bold> staminal tube (lateral view) <bold>D</bold> seed <bold>E</bold> fruit (apical view) <bold>F</bold> fruit (lateral view). Illustration by Arón Cádiz-Véliz.</p></caption><graphic xmlns:xlink="http://www.w3.org/1999/xlink" xlink:href="phytokeys-211-107_article-87842__-g006.jpg" position="float" orientation="portrait" xlink:type="simple" id="oo_760114.jpg"><uri content-type="original_file" xlink:type="simple">https://binary.pensoft.net/fig/760114</uri></graphic></fig></tp:treatment-sec><tp:treatment-sec sec-type="material" id="SECID0ENIAG"><title>Additional specimens examined</title><p><bold>(<italic>paratypes</italic>). CHILE. Región del Maule</bold>: Provincia de Curicó, Comuna de Rauco, quebrada Guayacán, 535 m a.s.l., 12 August 2020, <italic>J. Sepúlveda s.n.</italic> (EIF).</p></tp:treatment-sec></tp:taxon-treatment>
